# Supplementary material for: Influence of a neck compression collar on cerebrovascular and autonomic function in men and women
Source: PLoS One. 2019 Dec 2;14(12):e0225868. doi: 10.1371/journal.pone.0225868 (PMC6886761; doi:10.1371/journal.pone.0225868)
Supplement: S1 Data — (XLSX) [file pone.0225868.s001.xlsx]

## Sheet: Table 1
Trial	Sex	Patient ID	Max HR	Min HR	Change in HR	E:I ratio
Control	Male	1	67.3447	52.9775	14.3671	1.27119
Control	Male	2	71.7371	53.5959	18.1412	1.33848
Control	Male	3	91.7989	57.759	34.0399	1.58934
Control	Male	4	82.9641	56.3911	26.573	1.47123
Control	Male	5	65.7355	49.9634	15.7721	1.31567
Control	Male	6	99.6522	60.718	38.9342	1.64123
Control	Male	7	89.3345	68.2926	21.042	1.30812
Control	Male	8	81.4715	49.7478	31.7237	1.63769
Control	Female	11	84.2961	59.6466	24.6495	1.41326
Control	Female	12	66.6171	52.7633	13.8539	1.26257
Control	Female	13	77.1226	66.5662	10.5565	1.15859
Control	Female	14	86.9228	68.6442	18.2786	1.26628
Control	Female	15	88.0378	50.3393	37.6986	1.74889
Control	Female	16	77.9822	49.0098	28.9724	1.59116
Control	Female	17	77.1159	64.6546	12.4613	1.19274
Control	Female	18	86.6909	58.9194	27.7715	1.47135
Collar	Male	1	68.7648	52.6203	16.1445	1.30681
Collar	Male	2	68.4851	50.7183	17.7668	1.3503
Collar	Male	3	89.6228	55.3878	34.235	1.6181
Collar	Male	4	86.9152	57.0196	29.8956	1.5243
Collar	Male	5	60.1401	45.8049	14.3352	1.31296
Collar	Male	6	103.539	64.7907	38.7479	1.59805
Collar	Male	7	89.8921	58.7642	31.1279	1.52971
Collar	Male	8	79.4742	49.0056	30.4686	1.62174
Collar	Female	11	81.2576	56.597	24.6606	1.43572
Collar	Female	12	70.7701	58.1362	12.6339	1.21731
Collar	Female	13	70.0455	60.9758	9.06974	1.14874
Collar	Female	14	72.3377	59.3471	12.9906	1.21889
Collar	Female	15	56.786	44.4601	12.3259	1.27724
Collar	Female	16	73.0062	47.7208	25.2854	1.52986
Collar	Female	17	90.3973	74.0611	16.3362	1.22058
Collar	Female	18	84.6961	48.9543	35.7418	1.73011

## Sheet: Table 2
Trial	Sex	Patient ID	DBP	SBP	MAP	TCD diastolic	TCD systolic	TCD mean	HR	Phase 2 min (SBP)	Phase 2 end (SBP)	Phase 3 SBP	Baseline - Phase 2 min (SBP)	Phase 2 end - Phase 2 min (SBP)	Phase 3 - Phase 2 end	PRT	BRSa (Novak)	BRSa (Low)	Maximum HR	Minimum HR	Valsalva Ratio
Control	Male	1	72.5093	137.606	90.0299	37.9747	88.8944	55.1222	61.5128	118.03	122.39	82.02	19.344	4.35	-40.37	1.285	17.4234	38.616	105.214	54.6809	1.92415
Control	Male	2	66.0406	130.918	80.8917	44.5885	110.796	69.0774	58.7835	123.6	156.6	109.35	7.29725	33	-47.25	6.07	5.00778	7.04032	99.5755	47.8655	2.08032
Control	Male	3	82.0097	133.206	94.5511	41.5787	98.411	62.3249	79.6139	137.19	142.88	115.22	0.282238	9.94	-28.03	6.03	1.2007	3.53312	105.071	47.5627	2.2091
Control	Male	4	65.4558	148.897	84.1023	37.8424	76.57	51.5294	72.7172	134.23	218.36	196.21	16.7696	79	-15.96	5.68	12.6883	5.05979	112.95	54.3065	2.07986
Control	Male	5	65.3874	121.292	82.3571	52.5565	115.374	73.9332	56.5975	105.52	152.26	130.68	18.8066	49.69	-34.82	7.36	7.28119	6.10347	121.937	49.5507	2.46086
Control	Male	6	72.2657	127.984	87.7955	56.6103	120.409	80.4663	73.5009	118.85	107.12	92.47	23.6186	4.94	-18.67	1.5	18.0511	25.0807	124.848	58.8424	2.12174
Control	Male	7	87.0705	160.308	104.802	25.2108	65.128	40.1959	75.8644	92.94	173.04	144.68	70.4244	80.91	-29.17	6.01	21.1417	15.3581	126.53	59.0765	2.14181
Control	Male	8	87.3627	131.773	99.8447	30.834	82.3317	49.6422	68.3081	114.81	129.66	103.99	19.5205	20.15	-25.46	5.62	5.98319	6.87109	120.948	46.9956	2.5736
Control	Female	11	78.5753	113.592	89.3289	38.0507	96.5952	68.6559	71.8576	110.32	116.85	109.34	2.79008	6.34	-6.34	4.79	1.50899	1.57517	123.138	49.1591	2.50488
Control	Female	12	68.5347	114.572	81.0965	38.1953	76.1717	54.5727	65.1441	117.86	122.67	97.01	-2.72705	5.44	-25.66	5.66	0.19098	2.91837	87.2666	53.1662	1.64139
Control	Female	13	63.1673	103.503	75.0639	37.9846	77.2281	52.3759	70.1205	86.89	133.57	119.84	18.0425	46.95	-14.86	7.64	6.66328	3.82035	134.81	58.0523	2.32222
Control	Female	14	69.7773	121.771	83.2751	21.6406	96.7959	57.4835	78.5139	72.59	105.82	105.72	43.4577	32.47	-0.2	6.98	9.48233	6.24752	110.133	64.0483	1.71952
Control	Female	15	84.5919	99.2269	91.4381	44.1557	93.6501	62.8959	71.0211	88.87	91.42	86.22	9.8763	2.38	-5.2	6.04	1.91098	2.28084	109.299	50.9099	2.14691
Control	Female	16	51.4898	93.9958	65.4829	13.8534	98.6441	52.1934	54.2887	85.12	91.06	77.95	1.25326	-0.3	-13.11	3.56	0.293051	3.11398	112.385	45.1793	2.48753
Control	Female	17	79.7245	112.228	89.7708	44.3655	95.9916	64.3343	74.6754	95.34	110.94	104.8	17.5728	16.22	-8.94	6.57	4.40287	3.69525	127.252	57.797	2.20171
Control	Female	18	70.5892	103.5	79.2619	31.6549	92.0641	53.1562	74.8948	77.91	87.87	83.1	25.8387	10.02	-4.83	5.01	6.55743	5.88048	139.617	49.7898	2.80414
Collar	Male	1	66.6268	121.376	83.1513	34.6037	84.2476	49.5333	63.1188	120.63	135	99.93	3.90415	14.37	-42.99	5.27	2.64955	6.85895	104.414	50.1188	2.08333
Collar	Male	2	70.6529	138.378	85.5111	42.4373	105.443	63.4527	51.5059	124.44	156.39	108.23	7.97707	33.38	-48.12	6.1	5.13821	7.22411	99.5755	47.8655	2.08032
Collar	Male	3	84.4781	133.583	97.8665	26.5593	86.7378	49.3947	73.1479	128.01	140.07	107.82	-6.79809	12.36	-34.87	7.26	0.25536	2.6659	111.232	56.0391	1.98489
Collar	Male	4	71.8189	156.568	91.4774	52.3584	103.419	68.694	66.4588	133.61	202.27	154.66	16.2188	68.53	-46.73	6.36	10.0927	8.06074	117.18	70.0641	1.67247
Collar	Male	5	65.6711	125.314	83.1996	44.3439	108.199	63.1151	55.9772	112.78	143.76	113.31	8.41458	30.98	-30.45	6.68	4.50607	4.67845	107.506	43.5829	2.4667
Collar	Male	6	68.1918	129.821	85.0947	46.8824	121.101	71.6743	72.4945	125.36	124.22	105.62	10.1135	2	-13.35	4.62	2.4921	4.35628	124.182	59.2117	2.09726
Collar	Male	7	90.1124	160.705	107.636	19.2385	64.1554	35.9229	77.9876	98.47	183.19	155.82	66.3848	90.82	-29.32	6.42	20.2428	13.7655	127.363	57.3217	2.2219
Collar	Male	8	83.8461	127.614	95.8429	35.5981	85.8622	52.9595	72.5615	111.3	142.08	114.25	17.2273	31.27	-27.87	8.14	4.80544	4.68425	106.35	53.4518	1.98963
Collar	Female	11	78.9293	109.604	88.5978	53.3053	104.914	74.4093	67.0296	112.48	117.74	111.63	-2.37132	6	-5.81	3.93	0.465312	0.505388	114.249	51.5759	2.21516
Collar	Female	12	68.8936	108.962	80.6843	27.6725	65.0893	43.1923	68.8363	113.97	135.86	112.61	-8.10118	22.07	-23.25	7.88	0.932465	1.18481	94.9781	52.7313	1.80117
Collar	Female	13	64.421	108.142	77.9511	43.6013	88.6098	61.3771	70.6435	103.82	141.18	118.98	6.8113	37.78	-22.75	8.06	4.12622	2.96201	113.793	60.2632	1.88826
Collar	Female	14	74.0626	105.187	84.8705	40.9111	102.145	64.4857	78.7139	100	119.4	100.62	15.1343	19.4	-19.52	6.56	4.37718	4.53876	117.46	60.134	1.9533
Collar	Female	15	81.7942	105.872	90.7547	51.2877	100.722	71.098	69.4914	103.83	107.94	103.27	4.06626	6.84	-4.84	4.68	1.89193	1.6445	103.601	53.0906	1.9514
Collar	Female	16	60.0249	100.201	73.9916	32.7095	116.502	66.0985	56.09	88.43	96.78	85.83	10.8132	8.35	-10.95	1.92	8.67613	9.90921	106.613	50.4498	2.11325
Collar	Female	17	81.0229	111.696	91.1166	46.5351	103.622	68.6384	75.445	101.31	120.32	111.16	14.5361	22.67	-9.16	7.19	4.2288	2.9772	123.885	46.9048	2.64119
Collar	Female	18	71.2483	106.347	80.1959	44.7468	128.061	73.1473	66.8896	78.86	86.53	81.37	26.7832	7.67	-5.16	4.33	7.42544	7.07925	137.325	47.9886	2.86161

## Sheet: Table 3 - CBRS
Patient ID	Sex	Trial	Tilt	cBRS
F01	Female	None	Baseline	68.65
F01	Female	None	Tilt	31.69
F01	Female	Collar	Baseline	84.695
F01	Female	Collar	Tilt	25.98
F02	Female	None	Baseline	42.94
F02	Female	None	Tilt	10.09
F02	Female	Collar	Baseline	22.84
F02	Female	Collar	Tilt	32.25
F03	Female	None	Baseline	42.94
F03	Female	None	Tilt	10.09
F03	Female	Collar	Baseline	33.66
F03	Female	Collar	Tilt	12.56
F04	Female	None	Baseline	19.54
F04	Female	None	Tilt	9.18
F04	Female	Collar	Baseline	14.95
F04	Female	Collar	Tilt	11.23
F05	Female	None	Baseline	69.37
F05	Female	None	Tilt	36.62
F05	Female	Collar	Baseline	55.43
F05	Female	Collar	Tilt	23.47
F06	Female	None	Baseline	98.38
F06	Female	None	Tilt	12.12
F06	Female	Collar	Baseline	59.57
F06	Female	Collar	Tilt	30.79
F07	Female	None	Baseline	44.99
F07	Female	None	Tilt	20.56
F07	Female	Collar	Baseline	47.3
F07	Female	Collar	Tilt	21.42
F08	Female	None	Baseline	54.9
F08	Female	None	Tilt	10.34
F08	Female	Collar	Baseline	70.02
F08	Female	Collar	Tilt	9.2
M01	Male	None	Baseline	17.98
M01	Male	None	Tilt	7.07
M01	Male	Collar	Baseline	12.13
M01	Male	Collar	Tilt	4.36
M02	Male	None	Baseline	27.07
M02	Male	None	Tilt	5.55
M02	Male	Collar	Baseline	20.41
M02	Male	Collar	Tilt	5.55
M03	Male	None	Baseline	17.79
M03	Male	None	Tilt	5.24
M03	Male	Collar	Baseline	21.43
M03	Male	Collar	Tilt	4.39
M04	Male	None	Baseline	5.58
M04	Male	None	Tilt	6.13
M04	Male	Collar	Baseline	9.26
M04	Male	Collar	Tilt	6
M05	Male	None	Baseline	36.58
M05	Male	None	Tilt	8.48
M05	Male	Collar	Baseline	29.59
M05	Male	Collar	Tilt	11.91
M06	Male	None	Baseline	21.85
M06	Male	None	Tilt	3.91
M06	Male	Collar	Baseline	20.36
M06	Male	Collar	Tilt	3.42
M07	Male	None	Baseline	5.86
M07	Male	None	Tilt	5.96
M07	Male	Collar	Baseline	13.58
M07	Male	Collar	Tilt	5.86
M08	Male	None	Baseline	45.42
M08	Male	None	Tilt	11.13
M08	Male	Collar	Baseline	36.287
M08	Male	Collar	Tilt	9.94

## Sheet: Table 3
Tilt	Trial	Sex	Patient ID	SDNN	RMSSD	pRR50	Total Power	LF (nu)	HF (nu)	LF/HF	SD1	SD2	HR	SBP	DBP	MAP	CPP	MCA mean	MCA systolic	MCA diastolic	RI	PI	CVRi	ETCO2	ETO2	RR	Qi	SVi	TPRi
Pre-tilt	Control	Male	1	64.63	63.05	27.99	4610	55.43	43.15	1.284	44.66	79.75	59.543	146.135	71.004	89.7745	89.7745	56.0992	92.1177	40.7496	0.557635	0.915665	1.60028	42.9187	116.324	15.7903	3.52808	59.2526	25.4457
Pre-tilt	Control	Male	2	79.86	50.66	28.91	6227	77.53	20.32	3.815	35.89	107.1	82.5234	135.081	78.3292	93.9301	77.0136	45.7918	76.566	31.0594	0.594344	0.993771	1.68182	39.9405	118.223	14.9465	3.65152	44.2484	25.7235
Pre-tilt	Control	Male	3	42.85	20.72	1.622	1436	78.5	21.95	3.577	14.67	58.8	48.9351	133.175	69.8398	84.7068	84.7068	66.6219	109.72	40.0833	0.634676	1.04525	1.27146	42.9334	113.492	19.2823	3.30983	67.6372	25.5925
Pre-tilt	Control	Male	4	40.73	44.07	28.1	1793	28.58	68.77	0.4155	31.21	48.42	75.1124	125.249	76.9963	89.8882	72.9717	63.5146	98.6936	45.4286	0.5397	0.838625	1.1489	40.7469	116.076	18.8632	3.71783	49.4969	24.1776
Pre-tilt	Control	Male	5	80.51	93.62	67.6	7271	39.18	58.6	0.6686	66.31	92.55	73.4683	110.559	72.8691	83.7196	83.7196	60.0014	97.2944	39.0722	0.598412	0.970346	1.39529			18.936	4.07109	55.4129	20.5644
Pre-tilt	Control	Male	6	90.83	43.7	23.48	11790	50.66	49.27	1.028	30.94	124.7	95.435	101.762	70.8301	80.8058	66.0958	52.9895	91.8164	33.7384	0.632545	1.09603	1.24734			21.2709	4.33054	45.3769	18.6595
Pre-tilt	Control	Male	7	43.2	26.78	6.162	2374	49.73	48.82	1.019	18.97	58.07	61.8856	171.254	73.9256	95.0934	95.0934	50.9361	78.6425	37.5895	0.522021	0.80597	1.86691	39.2916	115.748	15.1068	3.5031	56.6061	27.1455
Pre-tilt	Control	Male	8	84.06	64.4	41.69	4580	30.69	69.14	0.4439	45.61	109.8	76.6594	167.943	81.1604	101.759	86.3134	42.7445	63.4009	32.8554	0.481783	0.714606	2.01929	45.9227	107.794	14.0825	3.72041	48.5317	27.3516
Pre-tilt	Control	Female	11	64.08	60.57	40.5	3540	56.81	42.23	1.345	42.9	79.83	57.0975	128.398	71.2594	89.1726	89.1726	70.0735	112.115	49.6838	0.556849	0.890938	1.27256	34.2186	122.632	16.995	4.14722	72.6341	21.5018
Pre-tilt	Control	Female	12	33.88	35.47	13.67	1142	59.37	39.28	1.511	25.12	40.8	76.9844	118.126	78.1204	93.7145	78.269	63.2801	99.4529	46.1053	0.536411	0.84304	1.23687	32.3608	122.234	17.6743	4.04386	52.5283	23.1745
Pre-tilt	Control	Female	13	36.9	25.34	3.797	1134	52.21	47.04	1.11	17.95	49	73.1773	129.103	70.465	86.9937	86.9937	77.7458	121.635	53.3725	0.561207	0.878021	1.11895	38.0701	118.032	18.0411	5.19363	70.9733	16.7501
Pre-tilt	Control	Female	14	21.16	18.52	0.8264	464.4	39.47	60.62	0.6511	13.11	26.89	103.098	122.725	73.1805	88.022	71.841	70.3103	113.687	48.675	0.571851	0.924644	1.02177	36.272	120.747	20.3199	5.63878	54.6932	15.6101
Pre-tilt	Control	Female	15	105	77.45	40.57	9084	63.16	35.67	1.771	54.72	138.1	70.8333	135.768	75.9837	92.4561	92.4561	42.7354	68.5023	27.6969	0.595679	0.954837	2.16345			14.8523	4.09521	57.8147	22.5766
Pre-tilt	Control	Female	16	135	116.6	65.83	16530	31.5	66.54	0.4734	82.62	172	90.1471	124.613	76.0718	88.9488	72.0323	33.8071	56.5198	21.9123	0.612307	1.02368	2.13069			17.3252	3.99493	44.3156	22.2654
Pre-tilt	Control	Female	17	42.34	31.36	8.359	1579	40.46	58.99	0.6858	22.21	55.61	63.0029	136.013	88.1988	101.862	101.862	53.7968	88.7611	34.5683	0.610547	1.00736	1.89347	36.9901	117.126	13.8477	3.96287	62.8998	25.7042
Pre-tilt	Control	Female	18	100.2	68.38	32.76	5142	35.3	62.99	0.5604	48.42	133.2	91.8053	131.322	92.1541	103.827	87.6462	46.4152	76.0853	29.1917	0.616329	1.01031	1.88831	33.9564	123.89	18.793	4.23676	46.1494	24.5063
Pre-tilt	Collar	Male	1	100.4	63.87	34.22	9628	63.56	35.97	1.767	45.24	134.5	64.9273	111.371	78.0747	88.2921	88.2921	71.6533	98.9316	51.7684	0.476725	0.658213	1.23221	39.2802	116.342	16.5142	3.93319	60.5783	22.448
Pre-tilt	Collar	Male	2	119.1	48.13	32.17	16530	74.46	20.92	3.559	34.1	165	74.1429	108.294	77.4241	86.901	72.191	63.8401	93.9617	44.7082	0.524187	0.771514	1.13081	37.9618	116.463	13.873	4.03447	54.4148	21.5396
Pre-tilt	Collar	Male	3	48.43	26.37	4.857	2864	71.34	27.97	2.55	18.67	65.9	59.6889	118.66	70.6229	83.5491	83.5491	51.0399	71.5828	37.4405	0.476963	0.668935	1.63694	36.4897	123.537	27.0489	3.63384	60.8797	22.9919
Pre-tilt	Collar	Male	4	68.75	63.08	39.68	4867	41.77	56.7	0.7367	44.67	86.35	69.8905	120.205	74.2409	87.9416	73.9671	51.9853	75.1168	36.9205	0.508493	0.734752	1.42285	34.8936	122.939	24.444	3.86967	55.3676	22.7259
Pre-tilt	Collar	Male	5	129.6	119.8	67.26	19000	59.05	37.82	1.561	84.86	162.5	63.6704	92.1357	52.3536	65.5622	65.5622	60.6151	91.4649	42.6989	0.533166	0.804519	1.08161	36.3715	120.02	20.1382	4.19869	65.9442	15.6149
Pre-tilt	Collar	Male	6	62.75	38.95	17.75	4160	41.41	57.51	0.7201	27.58	84.35	86.9045	93.181	58.4549	68.7813	54.8068	49.5225	73.9218	36.9005	0.500817	0.747567	1.10671	27.351	127.077	29.6077	3.87214	44.5563	17.7631
Pre-tilt	Collar	Male	7	46.41	32.68	12.46	1734	62.36	37.38	1.668	23.14	61.42	71.7791	124.063	74.5266	88.1088	88.1088	61.4699	100.037	37.6147	0.623991	1.01549	1.43337	32.5599	119.971	18.9672	3.99807	55.6997	22.0378
Pre-tilt	Collar	Male	8	73.08	61.38	41.72	4959	51.84	49.14	1.055	43.46	93.77	84.9461	116.79	76.4144	87.4491	87.4491	59.5593	94.6877	41.1475	0.56544	0.89894	1.46827	30.7556	124.763	20.6661	3.70363	43.5998	23.6117
Pre-tilt	Collar	Female	11	74.64	74.47	52.53	4972	51.17	48.46	1.056	52.74	91.44	64.9507	98.7543	85.5139	91.8846	91.8846	76.6456	105.813	55.5974	0.47457	0.655169	1.19883	44.2552	106.55	16.3401	2.57143	39.5906	35.7328
Pre-tilt	Collar	Female	12	42.83	29.86	7.372	2102	70.6	27.97	2.524	21.14	56.76	80.0346	105.989	85.6502	92.6328	83.0713	65.8199	90.3105	49.8817	0.447664	0.614233	1.2621	39.7016	114.386	16.0884	3.15036	39.3625	29.4039
Pre-tilt	Collar	Female	13	68.58	25.97	5.363	4441	89.19	13.61	6.552	18.39	95.23	50.9786	94.1841	55.3415	69.5382	69.5382	70.7123	113.186	38.2025	0.66248	1.0604	0.983397	28.73	122.839	15.5267	3.54749	69.5877	19.6021
Pre-tilt	Collar	Female	14	15.24	14.64	0	184.3	34.48	64.24	0.5367	10.36	18.91	82.3665	80.7728	53.2693	63.4287	49.4542	51.8171	97.3273	26.1024	0.731808	1.37454	0.954399	25.8887	125.452	14.3649	3.81412	46.3067	16.63
Pre-tilt	Collar	Female	15	85.42	66.3	23.29	7890	72.17	25.68	2.81	46.95	111.3	65.7746	112.406	84.2947	93.4461	93.4461	74.7069	107.7	50.6561	0.529657	0.763574	1.25084	37.3967	120.057	23.7683	3.77236	57.3528	24.7713
Pre-tilt	Collar	Female	16	117.8	91.08	51.95	18960	56.52	41.33	1.368	64.54	153.6	81.892	104.588	81.0366	88.3376	74.3631	64.6837	103.678	45.754	0.55869	0.895493	1.14964	36.6426	117.014	22.3145	3.68503	44.9986	23.972
Pre-tilt	Collar	Female	17	46.91	40.9	11.68	1849	29.62	69.3	0.4274	28.96	59.69	68.8338	103.638	70.2553	78.9509	78.9509	67.7234	118.36	40.0976	0.661225	1.15562	1.16578	26.0536	122.242	11.8015	4.24301	61.6415	18.6073
Pre-tilt	Collar	Female	18	62.13	52.83	24.56	2619	38.13	57.91	0.6585	37.41	79.5	109.244	85.9911	68.2703	74.3816	60.4071	42.4036	71.9989	27.7356	0.614778	1.04386	1.42458	22.0374	132.672	13.9499	3.78057	34.6066	19.6747
Tilt	Control	Male	1	73.84	29.25	7.363	4113	92.8	7.34	12.64	20.7	102.4	57.9413	136.524	69.1777	87.1772	87.1772	49.6765	89.2071	33.129	0.628628	1.12886	1.7549	42.078	118.116	16.5909	3.37892	58.3163	25.8003
Tilt	Control	Male	2	63.7	16.96	0.8523	2235	93.57	7.458	12.55	12.01	89.28	81.9235	125.835	73.4953	89.5578	72.6413	47.3659	80.1519	31.3548	0.608807	1.03021	1.53362	39.2409	117.727	14.2909	3.66366	44.7205	24.4449
Tilt	Control	Male	3	30.23	11.91	0.8386	1006	94.89	6.616	14.34	8.429	41.92	54.486	138.168	70.6073	85.9099	85.9099	61.9882	103.606	39.3452	0.620241	1.03666	1.38591	43.0672	112.041	17.2783	3.46688	63.6287	24.7802
Tilt	Control	Male	4	53.92	32.33	10.11	3549	65.46	37.27	1.757	22.89	72.74	68.0769	134.605	80.8265	94.8861	77.9696	52.2839	87.328	35.3415	0.595302	0.994313	1.49127	40.9934	114.905	18.9861	3.58949	52.727	26.4344
Tilt	Control	Male	5	54.93	28.72	7.99	2589	81.24	19.39	4.189	20.33	74.97	54.486	138.168	70.6073	85.9099	85.9099	61.9882	103.606	39.3452	0.620241	1.03666	1.38591	43.0348	113.316	18.9367	3.83849	70.449	22.3812
Tilt	Control	Male	6	31.98	16.17	1.411	809.6	76.86	23.74	3.238	11.44	43.75	68.0769	134.605	80.8265	94.8861	80.1761	52.2839	87.328	35.3415	0.595302	0.994313	1.53348	40.9934	114.905	20.0637	3.97424	58.3787	23.8753
Tilt	Control	Male	7	42.46	16.61	1.969	1592	94.71	6.678	14.18	11.76	58.88	60.3257	122.883	56.988	75.6861	75.6861	53.1374	86.0469	39.3851	0.542283	0.878135	1.42435	27.331	126.555	12.7983	3.19447	52.9537	23.6929
Tilt	Control	Male	8	38.53	18.95	1.373	1742	85.43	14.12	6.048	13.41	52.81	78.3838	140.447	71.4383	90.4231	74.9776	47.1624	73.2394	34.7795	0.525125	0.815477	1.58977	31.9947	121.401	14.0028	3.56348	45.4619	25.3749
Tilt	Control	Female	11	49.54	38.16	19.11	2185	57.15	43.62	1.31	27.02	64.65	56.3597	131.539	73.1917	91.5586	91.5586	66.4628	109.246	46.6344	0.573125	0.942055	1.37759	33.4245	121.992	18.6593	4.09431	72.646	22.3624
Tilt	Control	Female	12	30.4	21.04	1.166	847.3	74.07	25.41	2.916	14.9	40.32	66.7157	131.147	80.8844	98.1592	82.7137	62.153	99.036	44.7637	0.548006	0.873204	1.33081	30.9618	122.975	16.7508	3.78196	56.6878	25.9546
Tilt	Control	Female	13	42.09	16.9	0.8889	1751	89.07	11.68	7.628	11.96	58.31	72.512	130.598	69.9518	87.0072	87.0072	74.9699	119.419	49.5458	0.585109	0.932015	1.16056	38.4928	117.01	15.5903	5.21752	71.9538	16.676
Tilt	Control	Female	14	30.48	14.81	0	1365	88.14	13.29	6.63	10.48	41.82	99.0608	118.233	72.954	86.5789	70.3979	58.5448	98.2316	38.3173	0.609929	1.02339	1.20246	36.2087	121.304	19.2373	5.37947	54.3048	16.0943
Tilt	Control	Female	15	58.31	31.45	0.1047	4145	69.79	32.39	2.155	22.27	79.4	76.415	147.946	83.8895	101.932	101.932	36.3627	65.1798	19.0116	0.70832	1.26966	2.80321	37.6605	103.348	18.6691	4.29655	56.2265	23.7243
Tilt	Control	Female	16	61.76	24.49	5.783	4887	85.47	15.62	5.473	17.34	85.6	71.6595	148.685	83.2623	101.115	84.1986	32.844	62.6623	16.3713	0.738737	1.40942	2.56359	38.8392	117.036	14.971	4.14037	57.7784	24.4218
Tilt	Control	Female	17	48.78	17.19	0.9639	2733	91.67	10.12	9.054	12.17	67.9	67.1338	134.519	88.2117	101.471	101.471	59.1482	92.8734	41.6614	0.551418	0.865827	1.71554	33.4739	118.66	14.9642	4.01585	59.8187	25.2676
Tilt	Control	Female	18	47.15	17.36	1.176	1771	81.27	19	4.278	12.28	65.54	92.4584	122.724	89.003	99.9997	83.8187	--	--	--				29.7743	130.401	16.7285	4.09214	44.2592	24.437
Tilt	Collar	Male	1	79.12	34.24	10.79	5673	94.16	6.145	15.32	24.24	109.2	66.6741	111.864	84.2239	93.4749	93.4749	72.6139	102.116	51.4948	0.495721	0.697124	1.28729	39.3977	116.554	17.0783	3.43485	51.5171	27.2137
Tilt	Collar	Male	2	62.21	18.22	0.838	2826	96.15	4.784	20.1	12.9	87.03	77.0097	108.644	81.1172	89.8924	75.1824	63.6581	96.5927	43.5918	0.548705	0.832587	1.18103	38.5274	115.764	13.8718	3.71258	48.2093	24.2129
Tilt	Collar	Male	3	28.67	10.1	0.2132	644.7	92.97	7.013	13.26	7.146	39.92	64.3617	113.379	67.26	79.6951	79.6951	49.4911	72.2359	37.432	0.481809	0.703237	1.61029	35.46	123.033	26.882	3.86858	60.107	20.6006
Tilt	Collar	Male	4	61.08	37.6	17.59	4403	51.02	48.82	1.045	26.62	82.17	72.165	114.977	73.4629	86.0284	72.0539	49.4979	74.6347	34.3314	0.540007	0.814242	1.45569	34.7415	123.054	25.9836	3.89382	53.9572	22.0936
Tilt	Collar	Male	5	89.67	66.65	16.53	6445	80.23	20.22	3.967	47.2	117.7	64.6527	111.322	78.0287	91.0145	91.0145	61.5225	89.5423	42.2753	0.527873	0.768289	1.47937	36.6441	120.473	8.07002	3.61356	55.8919	25.1869
Tilt	Collar	Male	6	22.37	13.11	0	338.6	62.53	39.16	1.597	9.28	30.24	79.9403	109.304	80.0899	91.568	77.5935	48.6098	73.7582	32.6699	0.557068	0.84527	1.59625	28.9993	122.881	12.473	3.59644	44.9891	25.4607
Tilt	Collar	Male	7	50.4	20.69	3.795	2685	93.96	7.038	13.35	14.65	69.75	69.2437	116.621	83.218	94.0932	94.0932	64.1884	103.18	40.4472	0.607993	0.977322	1.46589	44.8622	105.768	16.2208	3.26048	47.0871	28.8587
Tilt	Collar	Male	8	42.14	21.74	2.989	2047	68.15	32.61	2.09	15.39	57.58	82.6266	122.35	83.7883	94.9194	79.4739	54.4277	91.8546	30.6568	0.666247	1.12439	1.46017	42.5703	114.049	19.7685	3.46374	41.9204	27.4037
Tilt	Collar	Female	11	50.35	32.94	14.03	2722	71.56	28.33	2.526	23.32	67.28	70.2463	115.282	86.0139	95.6612	95.6612	72.3007	97.3121	51.8619	0.467056	0.628627	1.3231	43.5478	111.116	16.3942	3.782	53.8391	25.2938
Tilt	Collar	Female	12	38.05	23.93	1.153	1422	80.95	18.74	4.319	16.94	51.07	83.5697	113.824	86.1725	95.0324	85.4709	--	--	--	--	--	--	41.9138	110.619	16.4777	3.79859	45.4541	25.0178
Tilt	Collar	Female	13	57.5	18.05	1.449	4434	97.13	4.899	19.83	12.78	80.31	47.1269	101.478	61.9146	75.7766	75.7766	63.0222	112.351	25.9516	0.769012	1.37093	1.20238	28.417	116.966	14.906	3.06742	65.0886	24.7037
Tilt	Collar	Female	14	37.31	17.52	0.2494	1210	74.48	25.93	2.872	12.41	51.28	77.948	87.4094	57.6741	67.7816	53.8071	42.4056	103.059	10.5113	0.898007	2.18245	1.26887	32.0796	121.367	14.6938	3.67575	47.1564	18.4402
Tilt	Collar	Female	15	45.07	23.3	3.819	2276	78.74	23.3	3.38	16.5	61.57	71.7609	112.851	84.4478	94.1222	94.1222	73.0392	105.916	51.7987	0.510948	0.740942	1.28865	37.1056	117.655	22.6112	4.13574	57.6322	22.7582
Tilt	Collar	Female	16	124.7	62.1	36.83	9139	60.28	39.35	1.532	43.98	170.8	85.775	107.533	84.0907	91.8092	77.8347	63.8396	95.5219	45.2862	0.525908	0.786906	1.21922	36.6743	117.405	20.4874	3.95371	46.094	23.221
Tilt	Collar	Female	17	36.69	16.25	0.7126	1318	85.73	14.22	6.026	11.51	50.6	73.1308	89.1687	68.1411	75.2656	75.2656	78.0348	138.425	46.206	0.666202	1.18177	0.964512	39.7127	100.004	15.941	3.85432	52.7044	19.5276
Tilt	Collar	Female	18	36.44	14.28	0.5474	1326	80.65	20.09	4.014	10.11	50.54	109.511	86.4537	70.014	75.912	61.9375	52.3285	96.2644	29.7971	0.690467	1.27019	1.18363	29.7485	123.127	13.7226	3.62304	33.0839	20.9526

## Sheet: Figure 1
Trial	Sex	Patient ID	Jugular Inhale	Jugular Exhale	Carotid inhale	Carotid exhale
Control	Male	1	0.09	0.1	0.4	0.34
Control	Male	2	0.19	0.15	0.7	0.6
Control	Male	3	0.07	0.11	0.35	0.35
Control	Male	4	0.07	0.13	0.5	0.51
Control	Male	5	0.09	0.1	0.39	0.31
Control	Male	6	0.35	0.37	0.35	0.31
Control	Male	7	0.07	0.07	0.4	0.38
Control	Male	8	0.09	0.08	0.3	0.32
Control	Female	11	0.07	0.07	0.3	0.28
Control	Female	12	0.09	0.07	0.5	0.4
Control	Female	13	0.03	0.03	0.32	0.3
Control	Female	14	0.26	0.15	0.37	0.31
Control	Female	15	0.16	0.19	0.4	0.39
Control	Female	16	0.05	0.04	0.3	0.32
Control	Female	17	0.07	0.13	0.29	0.3
Control	Female	18			0.38	0.4
Collar	Male	1	0.14	0.15	0.47	0.38
Collar	Male	2	0.3	0.32	0.41	0.62
Collar	Male	3	0.5	0.3	0.35	0.34
Collar	Male	4	0.18	0.12	0.41	0.42
Collar	Male	5	0.18	0.16	0.26	0.24
Collar	Male	6	0.36	0.28	0.43	0.32
Collar	Male	7	0.12	0.11	0.37	0.35
Collar	Male	8	0.21	0.11	0.27	0.28
Collar	Female	11	0.21	0.18	0.24	0.24
Collar	Female	12	0.3	0.36	0.4	0.34
Collar	Female	13	0.23	0.17	0.34	0.3
Collar	Female	14	0.12	0.21	0.36	0.36
Collar	Female	15	0.56	0.56	0.42	0.36
Collar	Female	16	0.14	0.14	0.25	0.28
Collar	Female	17	0.55	0.78	0.28	0.2
Collar	Female	18	0.22	0.17	0.33	0.31

## Sheet: Figure 2
Time	Trial	Sex	Patient 1	DBP	SBP	MAP	MCA diastolic	MCA systolic	MCA mean
Baseline	Control	Male	1	0	0	0	0	0	0
Baseline	Control	Male	2	0	0	0	0	0	0
Baseline	Control	Male	3	0	0	0	0	0	0
Baseline	Control	Male	4	0	0	0	0	0	0
Baseline	Control	Male	5	0	0	0	0	0	0
Baseline	Control	Male	6	0	0	0	0	0	0
Baseline	Control	Male	7	0	0	0	0	0	0
Baseline	Control	Male	8	0	0	0	0	0	0
Baseline	Control	Female	11	0	0	0	0	0	0
Baseline	Control	Female	12	0	0	0	0	0	0
Baseline	Control	Female	13	0	0	0	0	0	0
Baseline	Control	Female	14	0	0	0	0	0	0
Baseline	Control	Female	15	0	0	0	0	0	0
Baseline	Control	Female	16	0	0	0	0	0	0
Baseline	Control	Female	17	0	0	0	0	0	0
Baseline	Control	Female	18	0	0	0	0	0	0
Baseline	Collar	Male	1	0	0	0	0	0	0
Baseline	Collar	Male	2	0	0	0	0	0	0
Baseline	Collar	Male	3	0	0	0	0	0	0
Baseline	Collar	Male	4	0	0	0	0	0	0
Baseline	Collar	Male	5	0	0	0	0	0	0
Baseline	Collar	Male	6	0	0	0	0	0	0
Baseline	Collar	Male	7	0	0	0	0	0	0
Baseline	Collar	Male	8	0	0	0	0	0	0
Baseline	Collar	Female	11	0	0	0	0	0	0
Baseline	Collar	Female	12	0	0	0	0	0	0
Baseline	Collar	Female	13	0	0	0	0	0	0
Baseline	Collar	Female	14	0	0	0	0	0	0
Baseline	Collar	Female	15	0	0	0	0	0	0
Baseline	Collar	Female	16	0	0	0	0	0	0
Baseline	Collar	Female	17	0	0	0	0	0	0
Baseline	Collar	Female	18	0	0	0	0	0	0
Phase 2 min	Control	Male	1	11.6007	-19.5755	1.22376	-22.6547	-16.2244	-23.0385
Phase 2 min	Control	Male	2	12.2294	-7.31755	6.74146	-19.0685	-21.266	-23.5574
Phase 2 min	Control	Male	3	8.39026	3.98445	6.57203	-25.9987	-25.791	-29.1653
Phase 2 min	Control	Male	4	15.6042	-14.667	8.18695	-11.4524	-25.18	-15.0633
Phase 2 min	Control	Male	5	0.562558	-15.772	-9.14887	-29.2865	-27.0143	-37.5652
Phase 2 min	Control	Male	6	7.26426	-9.13418	0.62585	-20.0603	-16.1291	-21.7728
Phase 2 min	Control	Male	7	-13.5305	-67.3682	-27.9432	-31.9108	-31.788	-35.9073
Phase 2 min	Control	Male	8	0.00727308	-16.9633	-6.23808	-18.424	-13.3017	-13.4716
Phase 2 min	Control	Female	11	5.49466	-3.27164	2.32627	-3.25071	-12.3652	-15.5642
Phase 2 min	Control	Female	12	6.94534	3.28789	4.26439	-10.7653	-19.8017	-15.4908
Phase 2 min	Control	Female	13	1.07271	-16.6131	-3.61031	-18.7546	-28.8581	-23.1527
Phase 2 min	Control	Female	14	-8.62732	-49.181	-20.2736	-5.56062	-26.5759	-26.6701
Phase 2 min	Control	Female	15	-5.10187	-10.3569	-8.93936	-7.1557	-22.2201	-13.3873
Phase 2 min	Control	Female	16	1.92018	-8.87581	-4.14937	-10.7534	-9.03405	-25.4103
Phase 2 min	Control	Female	17	-7.0945	-16.8884	-12.8837	-31.7255	-27.8816	-33.3448
Phase 2 min	Control	Female	18	-0.449201	-25.5899	-7.04576	-10.8049	-31.1241	-19.4089
Phase 2 min	Collar	Male	1	12.6032	-0.746074	5.59715	-19.8537	-9.9176	-17.2452
Phase 2 min	Collar	Male	2	7.28709	-13.9377	1.54085	-16.5073	-16.3831	-18.1256
Phase 2 min	Collar	Male	3	3.67185	-5.57291	-0.567856	-11.8693	-8.08784	-10.9955
Phase 2 min	Collar	Male	4	4.41112	-22.9576	-3.60331	-24.5084	-39.9785	-29.0062
Phase 2 min	Collar	Male	5	2.37887	-12.534	-7.95024	-23.0539	-32.4891	-25.5137
Phase 2 min	Collar	Male	6	13.4382	-4.46079	6.87745	-10.9024	-10.2906	-12.973
Phase 2 min	Collar	Male	7	-12.0124	-62.2348	-25.6308	-31.2685	-31.8754	-31.345
Phase 2 min	Collar	Male	8	-0.866072	-16.3136	-4.99468	-6.8681	-15.8222	-13.5758
Phase 2 min	Collar	Female	11	8.72069	2.87632	6.3477	-10.1453	-7.21441	-9.52602
Phase 2 min	Collar	Female	12	3.20639	5.00787	2.11222	0.357542	-0.919301	-2.47949
Phase 2 min	Collar	Female	13	20.849	-4.32189	12.2644	-22.2913	-35.1398	-28.6506
Phase 2 min	Collar	Female	14	6.23737	-5.18709	1.1049	-20.6611	-16.0249	-22.9794
Phase 2 min	Collar	Female	15	0.0257889	-2.04166	-2.37214	-12.9577	-25.572	-20.3514
Phase 2 min	Collar	Female	16	1.21509	-11.7713	-5.98368	-22.4195	-25.0016	-33.0314
Phase 2 min	Collar	Female	17	-5.14293	-10.386	-9.85032	-27.7551	-25.042	-31.0787
Phase 2 min	Collar	Female	18	-0.848343	-27.4872	-7.42913	-16.0868	-45.2514	-28.3302
Phase 2 end	Control	Male	1	17.3407	-15.2155	8.26408	-13.6447	-24.6944	-23.7975
Phase 2 end	Control	Male	2	41.2494	25.6825	40.6262	1.94152	-7.99602	-4.54136
Phase 2 end	Control	Male	3	21.2003	9.67445	15.5399	-12.9487	-21.441	-21.2882
Phase 2 end	Control	Male	4	82.8242	69.463	85.5284	15.2376	4.29003	9.63174
Phase 2 end	Control	Male	5	32.2226	30.968	29.3549	4.84354	-2.10425	-1.48092
Phase 2 end	Control	Male	6	9.34426	-20.8642	-1.54307	2.09975	-21.0491	-13.7781
Phase 2 end	Control	Male	7	27.7095	12.7318	27.8405	10.9892	7.46203	7.71889
Phase 2 end	Control	Male	8	17.9473	-2.11334	10.6575	15.386	-0.571718	6.44618
Phase 2 end	Control	Female	11	16.7347	3.25836	12.893	24.0993	5.88479	7.53825
Phase 2 end	Control	Female	12	19.5453	8.09789	14.3248	2.3747	-8.95168	-1.97683
Phase 2 end	Control	Female	13	39.6627	30.0669	36.8454	13.8154	7.94192	10.7428
Phase 2 end	Control	Female	14	12.6227	-15.951	2.83675	60.7594	9.02413	10.0904
Phase 2 end	Control	Female	15	-2.18187	-7.80691	-6.13548	1.7943	-9.53005	-3.6986
Phase 2 end	Control	Female	16	11.8202	-2.93581	5.30705	16.0066	0.00594578	0.299564
Phase 2 end	Control	Female	17	12.4755	-1.28836	7.4184	15.4245	20.1984	12.5619
Phase 2 end	Control	Female	18	4.2908	-15.6299	-3.02333	30.2351	1.57587	10.5192
Phase 2 end	Collar	Male	1	28.8832	13.6239	21.1744	-3.64369	-18.3476	-9.92409
Phase 2 end	Collar	Male	2	36.6371	18.0123	36.0068	4.36269	-2.64311	0.665855
Phase 2 end	Collar	Male	3	23.4919	6.48709	18.8473	6.83066	-4.03784	5.39329
Phase 2 end	Collar	Male	4	74.3911	45.7024	68.4208	2.32161	-14.6485	-5.91377
Phase 2 end	Collar	Male	5	25.3789	18.446	20.3514	3.15609	-2.49908	3.57536
Phase 2 end	Collar	Male	6	21.0682	-5.60079	12.5218	17.3376	-12.2206	1.77863
Phase 2 end	Collar	Male	7	35.2776	22.4852	38.8927	7.36148	4.29463	4.93434
Phase 2 end	Collar	Male	8	20.9639	14.4664	16.3222	12.1319	-4.71217	0.606664
Phase 2 end	Collar	Female	11	19.8107	8.13632	15.698	5.46472	-8.58441	-0.603164
Phase 2 end	Collar	Female	12	34.0164	26.8979	30.8161	18.7375	11.8207	11.8151
Phase 2 end	Collar	Female	13	51.179	33.0381	45.0805	3.52868	-1.03985	2.3987
Phase 2 end	Collar	Female	14	22.4374	14.2129	18.1615	-3.68109	-19.3749	-12.4297
Phase 2 end	Collar	Female	15	7.46579	2.06834	3.99249	-1.03772	-14.872	-8.186
Phase 2 end	Collar	Female	16	6.37509	-3.42134	1.38718	-1.0595	-26.4516	-10.4024
Phase 2 end	Collar	Female	17	19.9871	8.62397	16.1939	11.8149	-0.382043	4.14482
Phase 2 end	Collar	Female	18	2.08166	-19.8172	-2.48428	7.50319	-28.2214	-1.82232

## Sheet: Max HR in tilt
Trial	Sex	Patient ID	Max HR
Control	Male	1	101.532
Control	Male	2	89.1253
Control	Male	3	108.157
Control	Male	4	97.1708
Control	Male	5	92.0002
Control	Male	6	118.587
Control	Male	7	110.06
Control	Male	8	99.293
Control	Female	11	87.6995
Control	Female	12	79.0011
Control	Female	13	105.126
Control	Female	14	100.092
Control	Female	15	98.6703
Control	Female	16	104.301
Control	Female	17	104.053
Control	Female	18	120.957
Collar	Male	1	98.9256
Collar	Male	2	85.2201
Collar	Male	3	105.915
Collar	Male	4	91.3948
Collar	Male	5	95.3302
Collar	Male	6	114.004
Collar	Male	7	105.864
Collar	Male	8	104.748
Collar	Female	11	92.6592
Collar	Female	12	84.2998
Collar	Female	13	108.542
Collar	Female	14	91.4462
Collar	Female	15	105.249
Collar	Female	16	98.4998
Collar	Female	17	110.986
Collar	Female	18	128.795
